# Supplementary material for: Thymopentin Enhances Antitumor Immunity Through Thymic Rejuvenation and T Cell Functional Reprogramming
Source: Biomedicines. 2025 Oct 13;13(10):2494. doi: 10.3390/biomedicines13102494 (PMC12561324; doi:10.3390/biomedicines13102494)
Supplement: Supplementary file 1 [file biomedicines-13-02494-s001.zip]

Archive with 1 entries (1 files):
- biomedicines-3857278-supplementary.pdf
